# Supplementary material for: A systematic review of interventions aiming to improve newly-qualified doctors’ wellbeing in the United Kingdom
Source: BMC Psychol. 2022 Jun 26;10:161. doi: 10.1186/s40359-022-00868-8 (PMC9235154; doi:10.1186/s40359-022-00868-8)
Supplement: Supplementary file 2 — Additional file 2. Data extraction and summary tables. [file 40359_2022_868_MOESM2_ESM.xlsx]

## Sheet: Data extraction
Ref	Author and year	Sample size	Type of study	Recruitment strategy	Methodology	Gender	Grade	Department	Screening tool	Intervention	Presence of pre-existing condition	Duration of data collection	Duration of intervention	Outcomes measured	Stages for data collection	Results	Quality assessment (modified NOS)	Grade
1	Arora et al. 2011	18	Pilot	Random	Quantitative	Unspecified	Unspecified; confirmed to be within first 2 years in correspondence	Surgery	Imperial Stress Assessment Tool (HR, salivary cortisol, State Trait Anxiety Inventory (6 item Likert scale))	Mental practice	None	5 days	2.5 hours (0.5h x 5 sessions)	Imperial Stress Assessment Tool (HR, salivary cortisol, State Trait Anxiety Inventory (6 item Likert scale))	2: pre, post	Subjective stress lower for group completing mental practice; objective stress also reduced for mental practice (average HR 77 vs 88 bpm, max HR 102 vs 119 bpm and cortisol 2.25 vs 3.85 nmol/L)	4	Satisfactory
2	Berridge et al. 2007	50	Longitudinal	Convenient, non-random	Mixed-methods	Males 33, females 17	FY1	Medicine 30, surgery 18, missing 2	Unspecified (17 item questionnaire used)	Preparation for Practice Course	None	1 month	2 weeks	Anxiety, confidence in skills, preparedness	3: pre, intermediate, post	Improved confidence in relation to clinical skills. Level of preparedness increased. No changes in anxiety level.	2	Unsatisfactory
3	Bu et al. 2019	20	Pilot	Convenient, non-random	Mixed-methods	Males 10, females 10	FY1 10, FY2 10	All departments	Unspecified (1 item questionnaire used); self-reported	Mindfulness course delivered by Breathworks	None	3 months	12 hours (2h x 6 weeks)	Stress	2: pre, post	Stress was significantly lower after the course compared to baseline (mean from 6.5 to 5.0). Doctors reported being more mindful and having improved overall wellbeing. 12/14 improved working life and relationship with patients	4	Satisfactory
4	Eisen et al. 2014	44	Pilot	Convenient, random	Mixed-methods	Unspecified	First year paediatric trainees; confirmed to be ST1 in correspondence	Paediatrics	Unspecified (questionnaire used, details not given)	Mentorship programme with senior trainees	None	1 year	1 year (unstructured mentoring)	Stress management, work-life balance	2: pre, post	Mentees reported improved stress management (78% of participants), and improved work-life balance.	2	Unsatisfactory
5	Pal et al. 2017	6	Pilot	Unspecified	Quantitative	Unspecified	Unspecified	Paediatrics	GHQ12	Mindfulness course	None	Unspecified	5 hours (2.5h x 2 sessions)	None reported	2: pre, post	No statistically significant difference in GHQ12 over the course.	3	Satisfactory
6	Webb et al. 2015	42	Pilot	Convenient, non-random	Mixed-methods	Unspecified	First and second year core medical trainees	Medicine	Unspecified (questionnaire used, details given)	Mentorship programme with second-year trainees	None	1 year	1-2.5h (0.5h x 2-5 sessions)	Confidence, learning from session	2: pre, post	Mentees reported improved work life balance. Both mentors and mentees reported improvement in managing stressful sitatuons.	2	Unsatisfactory
7	Wells et al. 2019	150	Longitudinal	Convenient, non-random	Quantitative	Unspecified	FY1	All departments	Unspecified (7 item questionnaire used, details given)	Undergoing assistantship prior to starting FY1	None	8 months	1 month	Anxiety, confidence, preparedness	3: pre, 2 months post (first placement), 6 months post (second placement)	Candidates who underwent assistantship reported significantly greater anxiety relief at T2 (first placement); but difference had disappeared by T3 (second placement)	3	Satisfactory

## Sheet: Demographics
No.	Author and year	Sample size	Gender	Grade	Department	Methodology	Type of study	Recruitment strategy
1	Arora et al. 2011	18	Unspecified	FY1/FY2 18	Surgery 18	Quantitative (randomised-controlled design)	Pilot	Random
2	Berridge et al. 2007	50	Males 33, females 17	FY1 50	Medicine 30, surgery 18, unspecified 2	Mixed-methods	Longitudinal	Convenient
3	Bu et al. 2019	20	Males 10, females 10	FY1 10, FY2 10	Unspecified 20	Mixed-methods	Pilot	Convenient
4	Eisen et al. 2014	44	Unspecified	ST1 44	Paediatrics 44	Quantitative (randomised-controlled design)	Pilot	Random
5	Pal et al. 2017	6	Unspecified	Unspecified 6	Paediatrics 6	Quantitative	Pilot	Unspecified
6	Webb et al. 2015	42	Unspecified	CMT1 21, CMT2 21	Medicine 42	Quantitative	Pilot	Convenient
7	Wells et al. 2019	150	Unspecified	FY1 150	Unspecified 150	Quantitative	Longitudinal	Convenient

## Sheet: Intervention
No.	Author and year	Duration of data collection	Stages for data collection	Screening tool	Wellbeing intervention	Non-wellbeing intervention	Duration of intervention	Wellbeing outcomes measured	Non-wellbeing outcomes measured
1	Arora et al. 2011	5 days	2 stages: pre, post	Imperial Stress Assessment Tool (HR, salivary cortisol, State Trait Anxiety Inventory (6 item Likert scale))	Mental practice	None specified	2.5 hours (0.5h x 5 sessions)	Stress, anxiety	Mental imagery
2	Berridge et al. 2007	1 month	3 stages: pre, intermediate, post	Unspecified (17 item questionnaire used)	None specified	Preparation for Practice Course	2 weeks	Anxiety	Confidence, preparedness
3	Bu et al. 2019	3 months	2 stages: pre, post	Unspecified (1 item questionnaire used)	Mindfulness course delivered by Breathworks	None specified	12 hours (2h x 6 weeks)	Stress, overall wellbeing	None specified
4	Eisen et al. 2014	1 year	2 stages: pre, post	Unspecified (questionnaire used, details not given)	Mentorship programme with senior trainees	None specified	1 year (unstructured mentoring)	Stress management, work-life balance	Demand for course, perceived value of programme, self-confidence, transferable skill acquisition
5	Pal et al. 2017	Unspecified	2 stages: pre, post	GHQ12	Mindfulness course; email support between sessions	None specified	5 hours (2.5h x 2 sessions)	None specified	None specified
6	Webb et al. 2015	1 year	2 stages: pre, post	Unspecified (questionnaire used, unknown number of items)	Mentorship programme with second-year trainees	None specified	1-2.5h (0.5h x 2-5 sessions)	Confidence, work-life balance	Transferable skill acquisition, time management
7	Wells et al. 2019	8 months	3 stages: pre, 2 months post, 6 months post	Unspecified (7 item questionnaire used, details given)	None specified	Undergoing assistantship prior to starting FY2	1 month	Anxiety	Confidence, preparedness, perceived value of programme

## Sheet: Results
No.	Author and year	Results	Significance of results
1	Arora et al. 2011	Decreased subjective anxiety (mean STAI 8.40 in intervention vs 11.31 in control). Decreased objective stress (mean HR 77 vs 88 bpm, max HR 102 vs 119 bpm and cortisol 2.25 vs 3.85 nmol/L).	Mann-Whitney U test performed. Decreased anxiety and stress statistically significant (at least p < 0.05).
2	Berridge et al. 2007	Decreased anxiety, including physical symptoms of anxiety (mean from 3.04 to 4.00 out of 5.00 on an inverted scale). Improved confidence and preparedness.	Mann-Whitney U test performed. Improved confidence was statistically significant. Decreased anxiety was not statistically significant.
3	Bu et al. 2019	Decreased stress (mean from 6.5 to 5.0 out of 10.0). Doctors reported being more mindful and having improved overall wellbeing.	Mann-Whitney U test performed. Decreased stress statistically significant (p = 0.04).
4	Eisen et al. 2014	Improved stress management and work-life balance (78% of participants).	Not reported
5	Pal et al. 2017	No difference in GHQ12 over the course. All participants enjoyed the course.	Unspecified statistical test. Results not statistically significant (p = 043).
6	Webb et al. 2015	Improvement in stress management and work-life balance (not quantified).	Not reported
7	Wells et al. 2019	Improved anxiety relief during first placement (mean from 3.9 to 4.1 out of 5.0). However, this improvement had disappeared by the last stage of data collection (mean 3.3).	Repeated measures analysis of variance (ANOVA) performed. Anxiety relief statistically significant at first placement (at least p < 0.03), but not second placement.

## Sheet: Quality assessment
No.	Author and year	Quality assessment (modified NOS)	Grade
1	Arora et al. 2011	4	Satisfactory
2	Berridge et al. 2007	2	Unsatisfactory
3	Bu et al. 2019	4	Satisfactory
4	Eisen et al. 2014	2	Unsatisfactory
5	Pal et al. 2017	3	Satisfactory
6	Webb et al. 2015	2	Unsatisfactory
7	Wells et al. 2019	3	Satisfactory
